# Supplementary material for: Genetic Variability of Chikungunya Virus in Southern Mexico
Source: Viruses. 2019 Aug 5;11(8):714. doi: 10.3390/v11080714 (PMC6722872; doi:10.3390/v11080714)
Supplement: Supplementary file 1 [file viruses-11-00714-s001.zip]

Archive with 16 entries (13 files):
- Suplementary/
- Suplementary/.DS_Store
- __MACOSX/
- __MACOSX/Suplementary/
- __MACOSX/Suplementary/._.DS_Store
- Suplementary/FigureS1.tiff
- __MACOSX/Suplementary/._FigureS1.tiff
- Suplementary/FigureS2.tif
- __MACOSX/Suplementary/._FigureS2.tif
- Suplementary/Phylogeography_Chiapas.kml
- Suplementary/Supplementary Table 1.docx
- __MACOSX/Suplementary/._Supplementary Table 1.docx
- Suplementary/Supplementary Table 2.docx
- __MACOSX/Suplementary/._Supplementary Table 2.docx
- Suplementary/Supplementary Table 3.docx
- __MACOSX/Suplementary/._Supplementary Table 3.docx
